# Supplementary material for: More than an “inverted-U”? An exploratory study of the association between the catechol-o-methyltransferase gene polymorphism and executive functions in Parkinson’s disease
Source: PLoS One. 2019 Mar 21;14(3):e0214146. doi: 10.1371/journal.pone.0214146 (PMC6428400; doi:10.1371/journal.pone.0214146)
Supplement: S1 File — Minimal dataset. (XLSX) [file pone.0214146.s001.xlsx]

## Sheet: data
SUBJECT	COMT	Age	Edu	ONSET	Sex	disease duration	Hoehn and Yahr stage	Levodopa Equivelence Dose	MMSE	MWCST_c	MWCST_p	MWCST_np	VerbalFluency	DigitSpan	DigitSpan-Forward	DigitSpan-Backward	Workig Memory Index	Stroop Test-Interference
YUL001	1	83	14	83	1	0	2	262.5	29	6	2	5	24	13	7	6	117	2.03
YUL002	0	57	6	55	0	2	1	10	27	6	2	7	52	11	8	4	94	-2.24812
YUL003	1	61	16	50	0	11	4	1010	30	6	3	9	42	17	9	8	124	-4.36
YUL004	0	65	6	60	1	5	1	800	29	3	11	10	32	6	6	3	83	-2.87097
YUL005	1	54	16	50	0	4	1	.	30	6	0	8	38	12	9	6	117	-0.0588235
YUL006	1	56	15	52	1	4	1	500	28	6	2	7	38	13	9	6	122	6.55556
YUL007	1	74	12	69	0	6	2	.	28	1	42	0	23	12	8	4	103	-17.25
YUL008	0	73	16	72	0	1		.	30	7	1	5	36	15	8	7	122	11.4324
YUL009	2	53	12	52	1	1	1	.	29	5	4	5	26	12	8	6	108	-2.77419
YUL010	0	60	16	54	1	6	1	.	29	5	4	9	37	11	8	4	105	-3.11888
YUL011	0	66	12	56	0	10	3	950	28	5	7	11	42	11	8	3	108	0.4
YUL012	0	69	16	64	1	5	1	.	30	6	4	6	38	12	9	4	114	-10.9916
YUL013	2	55	16	53	0	2	1	265	29	6	1	7	53	12	8	6	108	-3.44444
YUL014	1	59	14	57	1	2	1	400	30	7	0	2	31	10	6	5	114	2.86782
YUL015	0	64	16	58	1	6	2	660	28	3	6	11	34	11	8	4	103	-2.99194
YUL016	0	61	16	58	1	3	2	.	30	5	4	6	38	9	7	3	94	-10.6894
YUL017	2	64	16	55	1	9	2	1184	30	7	1	5	30	12	8	6	117	-1.0367
YUL018	0	60	14	55	1	5	1	570	28	7	0	1	38	12	9	4	111	-12.5649
YUL019	0	61	6	52	1	9	2	1048	30	1	5	15	30	6	7	3	80	-13.6937
YUL020	1	53	7	52	1	1	2	549	25	4	3	9	30	10	9	4	90	14.5299
YUL021	0	59	16	57	1	2	1	187.5	30	5	0	8	38	14	9	6	122	8.86592
YUL022	0	66	16	61	1	5	2	732	29	2	11	14	25	11	8	4	111	-3.73333
YUL023	1	60	16	57	1	3	1	450	29	7	0	1	31	12	8	4	124	2.46923
YUL024	2	59	15	55	1	4	2	800	28	7	0	6	36	16	8	8	122	-6.87571
YUL025	0	66	16	64	1	3	2	525	30	4	7	14	27	12	9	5	120	-4.74194
YUL026	0	64	12	59	1	5	2	.	29	5	1	9	36	13	8	5	114	-0.5
YUL027	0	65	16	63	1	3	2	550	28	5	1	2	29	10	5	5	97	-16.0945
YUL028	2	65	6	58	1	7	2	.	24	7	0	1	39	9	6	5	103	7.81818
YUL029	2	61	16	54	0	7	2	912	29	5	1	4	35	9	8	4	103	-3
YUL030	1	63	6	61	1	3	2	948	27	2	8	7	33	7	6	3	80	-5.875
YUL031	1	65	4	62	1	3	2	600	23	1	30	7	27	8	8	2	83	-1.22472
YUL032	1	62	12	61	0	1	1	300	30	7	1	5	48	14	9	6	111	4.0678
YUL033	0	52	6	51	0	1	1	.	28	6	2	7	48	10	8	4	97	-10.5652
YUL034	0	57	16	56	1	1	1	.	30	7	1	4	40	14	9	5	127	-8.63905
YUL035	1	75	14	71	0	4	1	600	30	4	9	5	41	16	9	6	93	11.27
YUL036	0	68	12	67	0	1	2	415	30	2	7	17	44	11	9	3	111	-6.2
YUL037	0	59	12	57	1	2	1	750	27	6	0	6	48	15	9	6	122	-2.49635
YUL038	0	67	6	64	1	4	1	530	25	5	4	7	26	7	7	2	87	-2.74809
YUL039	0	64	16	60	1	4	2	860	29	7	2	4	38	13	9	6	120	3.39
YUL040	0	66	14	53	1	13	2	400	28	1	4	9	26	12	9	4	97	-3.24691
YUL041	0	68	6	65	0	3	2	500	21	2	16	12	19	10	8	4	90	-1.46
YUL042	0	68	6	61	1	7	2	658.5	28	7	2	4	25	8	6	3	87	-2.66265
YUL043	0	59	6	53	1	6	2	825	24	2	6	21	16	9	5	4	87	2.992
YUL044	0	68	12	66	1	2	1	360	29	6	1	6	38	10	8	3	105	4.04138
YUL045	0	71	16	64	1	7	2	675	24	2	10	16	28	10	7	5	85	-11.5455
YUL046	1	59	16	54	0	5	2	400	29	5	4	5	43	9	8	3	97	1.39623
YUL047	0	63	14	62	0	1	2	200	30	2	0	11	32	13	8	6	114	6.5
YUL048	0	60	6	55	0	5	1	798.5	28	1	8	18	46	11	8	5	97	-1.47
YUL049	0	72	6	69	0	3	1	450	29	2	1	18	35	9	6	4	94	10.3131
YUL050	0	60	4	57	0	3	2	300	28	5	2	10	38	12	9	4	94	-0.449367
YUL051	0	56	12	51	1	5	2	750	26	1	8	15	20	10	8	3	87	-14.7889
YUL052	0	68	16	61	1	7	3	237.5	28	3	6	8	23	12	8	4	97	0.5
YUL053	1	60	6	52	0	8	1	.	25	3	8	13	36	8	5	5	87	0.3
YUL054	1	75	16	68	1	7	3	1000	27	4	0	9	26	13	7	6	108	-8
